# Supplementary material for: Advanced Glycation End-Product-Modified Heat Shock Protein 90 May Be Associated with Urinary Stones
Source: Diseases. 2025 Jan 2;13(1):7. doi: 10.3390/diseases13010007 (PMC11764404; doi:10.3390/diseases13010007)
Supplement: Supplementary file 1 [file diseases-13-00007-s001.zip]

Archive with 4 entries (4 files):
- Diseases_Suppl_Figure_S1_.tif
- Diseases_Suppl_Figure_S2_.tif
- Diseases_Suppl_Figure_S3_.tif
- Diseases_Suppl_Figure_S4_.tif
